# Supplementary material for: The vacuolar transporters MaMATE11 and MaMATE14 affect blue flower coloration in grape hyacinth (Muscari)
Source: Hortic Res. 2025 Oct 17;13(1):uhaf270. doi: 10.1093/hr/uhaf270 (PMC12863215; doi:10.1093/hr/uhaf270)
Supplement: Web_Material_uhaf270 [file web_material_uhaf270.zip]

Archive with 2 entries (2 files):
- supplementary figures S1-S12.docx
- Supplementary Tables S1-S7.xlsx
