# Supplementary material for: The vacuolar transporters MaMATE11 and MaMATE14 affect blue flower coloration in grape hyacinth (Muscari)
Source: Hortic Res. 2025 Oct 17;13(1):uhaf270. doi: 10.1093/hr/uhaf270 (PMC12863215; doi:10.1093/hr/uhaf270)
Supplement: Web_Material_uhaf270 [file web_material_uhaf270.zip › Supplementary Tables S1-S7.xlsx]

## Sheet: Table S1
Table S1. GenBank accession numbers for the known MATE transporters listed in Figure 1.
Name	GenBank Accession Number	Species
AtTT12	NP_191462	Arabidopsis thaliana
AtDTX35	F4JTB3	A. thaliana
AtALF5	AAK21273	A. thaliana
AtEDS5	AAL27003	A. thaliana
AtFRD3	NP_001154595	A. thaliana
AtDTX50	Q9FJ87	A. thaliana
AtDTX1	EFH61988	A. thaliana
SlMTP77	AAQ55183	Solanum lycopersicum
MtMATE1	ACX37118	Medicago truncatula
MtMATE2	ADV04045	M. truncatula
VvAM1	ACN91542	Vitis vinifera
VvAM3	ACN88706	V. vinifera
VvMATE1	XP_002282907	V. vinifera
VvMATE2	XP_002282932	V. vinifera
LhDTX35	MT001433	Lilium spp.
MdMATE1	ADO22709	Malus domestica
MdMATE2	ADO22711	M. domestica
NtJAT1	CAQ51477	Nicotiana tabacum
HvACCT1	BAF75822	Hordeum vulgare
SbMATE1	ABS89149	Sorghum bicolor
OsMATE34	Os08g0562800	Oryza sativa
DkMATE5	MW672056	Diospyros kaki
FaTT12-1	XM_004290791	Fragaria×ananassa
MaMATE11	OQ185274	Muscari aucheri ‘Dark Eyes’
MaMATE14	OQ185275	M. aucheri ‘Dark Eyes’

## Sheet: Table S2
Table S2. The primers used in this study.
Primers for cloning	Sequence (5’ to 3’)
MaMATE11-full length-F	GCTCGTTTACATGTTGAACTACGTG
MaMATE11-full length-R	GCCAGCAGTGAGATTATGTGTGT
MaMATE14-full length-F	ATGGCGAACCCAAGAGAGCC
MaMATE14-full length-R	ACTCTATTTCTCTATCTCGTTGCC
pMaMATE11-SP1	ATCTGCGGTATGAGGCCGTACACG
pMaMATE11-SP2	AGAAGGCGTAGATGACGGCGAGTG
pMaMATE11-SP3	CAGCATGAGGCCATAGGCGAAGAC
pMaMATE14-SP1	CGAAGGAGAAGCCGGCGATGAC
pMaMATE14-SP2	TGATGGCGCCGAGGGAGTACTG
pMaMATE14-SP3	GACTTCACGCCCGCGATATCGC
Primers for vector construction	Sequence (5’ to 3’)
MaMATE11-2300-F-BamHI	CGAGCTCGGTACCCGGGGATCCATGTTGAACTCCGTGATGTCGATG
MaMATE11-2300-R-SalI	CTTGCTCACCATGGTGTCGACCTGCTGGCCCGCGAGAAGT
MaMATE14-2300-F-BamHI	CGAGCTCGGTACCCGGGGATCCATGGCGAACCCAAGAGAGCC
MaMATE14-2300-R-SalI	CTTGCTCACCATGGTGTCGACTTTCTCTATCTCGTTGCCATTGATG
pYES2-MATE11-F- BamH I	TTGGTACCGAGCTCGGATCCATGTTGAACTCCGTGATGTCGATG
pYES2-MATE11-R- EcoR I	GATGGATATCTGCAGAATTCTCACTGCTGGCCCGCGAGAA
pYES2-MATE14-F- BamH I	TTGGTACCGAGCTCGGATCCATGGCGAACCCAAGAGAG
pYES2-MATE14-R- EcoR I	GATGGATATCTGCAGAATTCCTATTTCTCTATCTCGTTGCCATTGATG
pFGC-MaMATE11-F-NcoI	TACATTTACAATTACCATGGATGTTGAACTCCGTGATGTCGA
pFGC-MaMATE11-R-SwaI	AAATTCTTACACATTTAAATCTCCTCCGACTCGCCGAG
pFGC-MaMATE11- RE-F-BamHI	ATTTGCAGGTATTTGGATCCCTCCTCCGACTCGCCGAG
pFGC-MaMATE11- RE-R-XbaI	GTCTTAATTAACTCTCTAGAATGTTGAACTCCGTGATGTCGA
pFGC-MaMATE14-F-NcoI	TACATTTACAATTACCATGGATGGCGAACCCAAGAGAGCC
pFGC-MaMATE14-R-SwaI	AAATTCTTACACATTTAAATGGCGATGACGGAGTTCTCG
pFGC-MaMATE14-RE-F-BamHI	ATTTGCAGGTATTTGGATCCGGCGATGACGGAGTTCTCG
pFGC-MaMATE14-RE-R-XbaI	GTCTTAATTAACTCTCTAGAATGGCGAACCCAAGAGAGCC
pMaMATE11-AbAi-F-KpnI	TTCGAGCTCGGTACCATCGAGTATGGTGTTGGTGGCAG
pMaMATE11-AbAi-R-SalI	ATGCCTCGAGGTCGACGTAAACGATCACGGTCGGGGAG
pMaMATE11-GP1-AbAi-F-KpnI	TTCGAGCTCGGTACCCAGCGGCATCAGCGGCAATTG
pMaMATE11-GP2-AbAi-F-KpnI	TTCGAGCTCGGTACCTTCGAGGTCTGTATAGGCATACCG
pMaMATE11-GP2-AbAi-R-SalI	ATGCCTCGAGGTCGACTGATGCCGCTGGCCATTTGTTG
pMaMATE11-GP3-AbAi-F-KpnI	TTCGAGCTCGGTACCGGCTCATACAGGTCACCACACG
pMaMATE11-GP3-AbAi-R-SalI	ATGCCTCGAGGTCGACCCTATACAGACCTCGAACCCAAG
pMaMATE11-GP4-AbAi-F-KpnI	TTCGAGCTCGGTACCGTTACTATCCCTGGTTGTTGTTGAGT
pMaMATE11-GP4-AbAi-R-SalI	ATGCCTCGAGGTCGACCGTGTGGTGACCTGTATGAGCC
pMaMATE11-GP5-AbAi-R-SalI	ATGCCTCGAGGTCGACACTCAACAACAACCAGGGATAGTAAC
pMaMATE14-AbAi-F-KpnI	TTCGAGCTCGGTACCACATAGAGTCCATCAACAGAGAACC
pMaMATE14-AbAi-R-SalI	ATGCCTCGAGGTCGACGGCTCTCCGCTTAGTTGGCG
pMaMATE14-GP1-AbAi-F-KpnI	TTCGAGCTCGGTACCTCGCACCACTTAACGCTCGATAC
pMaMATE14-GP2-AbAi-F-KpnI	TTCGAGCTCGGTACCAGCACTGGCGCTCATACATAGTAT
pMaMATE14-GP2-AbAi-R-SalI	ATGCCTCGAGGTCGACGTATCGAGCGTTAAGTGGTGCGA
pMaMATE14-GP3-AbAi-F-KpnI	TTCGAGCTCGGTACCCGGCCCATTTTCATCCTTAGTGG
pMaMATE14-GP3-AbAi-R-SalI	ATGCCTCGAGGTCGACTACTATGTATGAGCGCCAGTGCTC
pMaMATE14-GP4-AbAi-F-KpnI	TTCGAGCTCGGTACCATCGGTACCCACATGTGGATCAG
pMaMATE14-GP4-AbAi-R-SalI	ATGCCTCGAGGTCGACCCACTAAGGATGAAAATGGGCCG
pMaMATE14-GP5-AbAi-R-SalI	ATGCCTCGAGGTCGACTGGGTACCGATCCAATTGTTTTGATC
MaMybA-GADT7-F-EcoRI	GCCATGGAGGCCAGTGAATTCATGGAACCCAAGCTCAAGTCATC
MaMybA-GADT7-R-BamHI	CTGCAGCTCGAGCTCGATGGATCCTAACAAGTTATGGGCATGGAGCA
MaAN2-GADT7-F-EcoRI	GCCATGGAGGCCAGTGAATTCATGGGAGCCCCTTCAACCTCT
MaAN2-GADT7-R-BamHI	CTGCAGCTCGAGCTCGATGGATCCAATAGAATCGAAATCAAACCAAAGG
MaMybA-pCold TF-F-BamHI	CTCGGTACCCTCGAGGGATCCATGGAACCCAAGCTCAAGTCATC
MaMybA-pCold TF-R-XbaI	AGCAGAGATTACCTATCTAGATCATAACAAGTTATGGGCATGGA
MaAN2-pCold TF-F-BamHI	CTCGGTACCCTCGAGGGATCCATGGGAGCCCCTTCAACCTCT
MaAN2-pCold TF-R-XbaI	AGCAGAGATTACCTATCTAGACTAAATAGAATCGAAATCAAACCAAAG
MaMYBx-pCold TF-F-BamHⅠ	CTCGGTACCCTCGAGGGATCCATGGCAGACGCGAATCAATCATCAG
MaMYBx-pCold TF-R-XbaI	AGCAGAGATTACCTATCTAGACTCGTTATTCGAACGCCTTGAAG
MabHLH1-pET-32a-F-BamHⅠ	GCCATGGCTGATATCGGATCCATGGCAGCGGGGCTCAAATC
MabHLH1-pET-32a-H-R-XhoI	GTGGTGGTGGTGGTGCTCGAGTCAGCGTTTGCTGGCAACTCT
pMaMATE11-0800LUC-F-SalI	GGCCCCCCCTCGAGGTCGACATCGAGTATGGTGTTGGTGGCAG
pMaMATE11-0800LUC-R-BamHI	GCTCTAGAACTAGTGGATCCGTAAACGATCACGGTCGGGGAG
pMaMATE14-0800LUC-F-SalI	GGCCCCCCCTCGAGGTCGACACATAGAGTCCATCAACAGAGAACC
pMaMATE14-0800LUC-R-BamHI	GCTCTAGAACTAGTGGATCCGGCTCTCCGCTTAGTTGGCG
MaMybA-62-SK-F-EcoI	CCCCCGGGCTGCAGGAATTCATGGAACCCAAGCTCAAGTCATC
MaMybA-62-SK-R-KpnI	GATTTCAGCGAATTGGTACCTCATAACAAGTTATGGGCATGGAGC
MaAN2-62sk-F-EcoRI	CCCCCGGGCTGCAGGAATTCATGGGAGCCCCTTCAACCTC
MaAN2-62sk-R-KpnI	GATTTCAGCGAATTGGTACCCTAAATAGAATCGAAATCAAACCAAAGGTTG
MaMYBx-62sk-F-EcoRI	CCCCCGGGCTGCAGGAATTCATGGCAGACGCGAATCAATCATCAG
MaMYBx-62sk-R-KpnI	GATTTCAGCGAATTGGTACCTCACTCGTTATTCGAACGCCTTGAAG
MabHLH1-62sk-F-EcoRI	CCCCCGGGCTGCAGGAATTCATGGCAGCGGGGGCTCAAATC
MabHLH1-62sk-R-KpnI	GATTTCAGCGAATTGGTACCTCAGCGTTTGCTGGCAACTCTGTG
pMaMATE11-GP2-Hot probe	TTATCCAACAAATGGCTTATCCAACAAATGGCTTATCCAACAAATGGC
pMaMATE11-GP2-Mutant probe	TTATCAAAAAAATGGCTTATCAAAAAAATGGCTTATCAAAAAAATGGC
pMaMATE11-GP3-Hot probe	TCTATGGATACTTGGTCTATGGATACTTGGTCTATGGATACTTGG
pMaMATE11-GP3-Mutant probe	TCTATAAAAACTTGGTCTATAAAAACTTGGTCTATAAAAACTTGG
pMaMATE11-GP4-Hot probe	CTCTCTGGTTGGTAGTCTCTCTGGTTGGTAGTCTCTCTGGTTGGTAGT
pMaMATE11-GP4-Mutant probe	CTCTCAAAAAAGTAGTCTCTCAAAAAAGTAGTCTCTCAAAAAAGTAGT
pMaMATE14-GP2-Hot probe	AAATACAACCAACCAAAAATACAACCAACCAAAAATACAACCAACCAA
pMaMATE14-GP2-Mutant probe	AAATAAAAAAAACCAAAAATAAAAAAAACCAAAAATAAAAAAAACCAA
pMaMATE14-GP4-Hot probe	CCGACCCCAAATATTCCCGACCCCAAATATTCCCGACCCCAAATATTC
pMaMATE14-GP4-Mutant probe	CCGACAAAAAATATTCCCGACAAAAAATATTCCCGACAAAAAATATTC
pMaMATE14-GP5-Hot probe	TCCATCAACAGAGAACTCCATCAACAGAGAACTCCATCAACAGAGAAC
pMaMATE14-GP5-Mutant probe	TCCATAAAAAAAGAACTCCATAAAAAAAGAACTCCATAAAAAAAGAAC
Primers for PCR, RT-PCR, and qRT-PCR	Sequence (5’ to 3’)
MaMATE11-PCR-F	ATTACAATTACATTTACAAT
MaMATE11-PCR-R	CTCCTCCGACTCGCCGAG
MaMATE14-PCR-F	ATTACAATTACATTTACAAT
MaMATE14-PCR-R	GGCGATGACGGAGTTCTCG
MaMATE11-qPCR-F	CGGGTTGGGTGTACATGAT
MaMATE11-qPCR-R	CCAAAAGTGAAGCCAAGGAG
MaMATE14-qPCR-F	CTTGTCATGGTGGTTCATCG
MaMATE14-qPCR-R	CCACAACCACCGAGAACTTT
MaActin-qPCR-F	AACATTCAGAAAGAGTCCACCC
MaActin-qPCR-R	GCTTACCAGCAAAGATCAACCG
AtActin2-qPCR-F	TCCCTCAGCACATTCCAGCA
AtActin2-qPCR-R	GATCCCATTCATAAAACCCCAGC

## Sheet: Table S3
Table S3. The effects of NH4Cl and vanadate on the uptake of cyanidin-3-O-glucoside and delphinidin-3-O-glucoside by yeast microsomal vesicles expressing MaMATE11 and MaMATE14.
Condition	cyanidin-3-O-glucoside uptake (% of the control)
	Empty Vector	MATE11	MATE14
None	22	100	69
NH4Cl (5mM)	10±1	27±1	23±4
Vanadate (1mM)	24±1	97±9	71±4
Condition	delphinidin-3-O-glucoside uptake (% of the control)
	Empty Vector	MATE11	MATE14
None	19	100	14
NH4Cl (5mM)	9±1	14±1	16±1
Vanadate (1mM)	19±2	97±12	18±1
In the absence of inhibitors, the transport activity of MATE11 was set to 100% (control). All experiments were performed in the presence of MgATP. Results are presented as mean ± standard deviation (SD) in three replicate uptake assays from three independent membrane preparations.

## Sheet: Table S4
Table S4. The main anthocyanin components identified by UPLC-ESI-MS/MS in opening flowers of ‘Dark Eyes’
Anthocyanin compositions		Parent ion (m/z)	MS/MS fragment ions (m/z)		Peak area
					S4-1		S4-2		S4-3
Petunidin-3-O-glucoside		479.12	317.07	1.40323e+08		1.35897e+08		1.29157e+08
Malvidin-3-O-glucoside		493.12	331.08	2.35301e+07		2.17588e+07		2.24369e+07
Delphinidin-3-O-glucoside		465.1	303.05	2.58585e+07		4.16537e+07		3.07407e+07
Cyanidin		287.06	287.06	3.21565e+07		3.32179e+07		3.3187e+07
Cyanidin-3-O-glucoside		449.11	287.06	5.22288e+06		8061126		5.89318e+06
Cyanidin-3,5-di-O-glucoside		611.16	287.05	4.00092e+06		8.5064e+06		5.63248e+06
Delphinidin-3,5-di-O-glucoside		627.15	303.05	1.3383e+07		1.72309e+07		1.57387e+07
Petunidin-3,5-di-O-glucoside		641.17	317.07	5.0133e+07		4.32684e+07		4.48453e+07
Malvidin-3,5-di-O-glucoside		655.18	331.087	1.60843e+06		1.35237e+06		1.63066e+06
Petunidin 3-(p-coumaroylrutinoside)-5-glucoside		933.27	317.07	1.69754e+06		1.24459e+06		1.26319e+06
Peonidin-3-O-(6-O-trans-caffeyl-2-O-β-glucopyranosyl-β-glucopyranoside)-5-O-β-glucopyranoside		949.26	301.07	127376		15005		92822
Cyanidin 3-O-(6-O-malonyl-β-D-glucoside)		535.11	287.06	8.13249e+06		1.22233e+07		1.00336e+07
Pelargonidin 3-O-(6-O-malonyl-D-glucoside)		519.11	271.06	742023		984727		695900
Pelargonidin-3-O-rutinoside-5-O-glucoside		741.22	271.06	18105.4		13941.8		35258.4
Pelargonidin-3-O-(6''-O-acetyl)glucoside		475.13	271.07	21675		35802.4		17510.8
Pelargonidin-3-O-(6''-O-p-coumaroyl)rutinoside-5-glucoside		887.26	271.06	162242		63350		148468
Pelargonidin-3-O-rutinoside		579.17	271.06	27765.9		54506.1		12978.9
Pelargonidin-3-O-(3'',6''-O-dimalonylglucoside)		605.11	271.06	4961.67		12020.9		13340
Cyanidin-3-O-(6''-O-acetyl)glucoside		491.12	287.06	93590.2		164412		136512
Pelargonidin-3-O-glucoside		433.11	271.06	756221		894790		717883
Cyanidin-3-O-(6''-O-caffeoyl)glucoside-O-malonylglucoside		859.19	287.05	11403		8399.53		4567.41
Cyanidin-3-O-(2''-O-glucosyl)glucoside		611.16	287.05	1.61965e+06		1.06547e+06		1.41091e+06
Cyanidin-3-O-(p-coumaroyl)glucoside-5-O-malonylglucoside		843.2	287.05	1.15173e+06		2.49852e+06		1.18744e+06
Delphinidin	——
Parent ion (m/z): molecular ions of the standard compounds (mass to charge ratio); MS/MS fragment ions (m/z): MRM fragments for the related molecular ions; — ,not detected

## Sheet: Table S5
Table S5. Cis-acting elements found in the upstream region of MaMATE11.
Motif	Strand	Position*	Sequence	Function
TGA-element	-	522	AACGAC	auxin-responsive element
LTR	-	69	CCGAAA	cis-acting element involved in low-temperature responsiveness
CAT-box	-	772, 508	GCCACT	cis-acting regulatory element related to meristem expression
MBS	+	39	CTGTTG
	+	181	CAACAA
	+	351	GGATA
	-	684	CAACCA
MYC	+	155	CAATTG
G-box	+	178, 557	CAAATG
	+	463	CAGGTG
*: number of base pairs upstream of the ATG start site.

## Sheet: Table S6
Table S6. Cis-acting elements found in the upstream region of MaMATE14.
Motif	Strand	Position	Sequence	Function
TC-rich repeats	-	535	GTTTTCTTAC	cis-acting element involved in defense and stress responsiveness
ARE	+	56	AAACCA	cis-acting regulatory element essential for the anaerobic induction
GC-motif	-	626	CCCCCG	enhancer-like element involved in anoxic specific inducibility
TGA-element	+	401	AACGAC	auxin-responsive element
TGACG-motif	+	390	TGACG	cis-acting regulatory element involved in the methyl jasmonate-responsiveness
ABRE	+	388, 167, 584,122, 129	ACGTG	cis-acting element involved in the abscisic acid responsiveness
	-	433	ACGTG
	-	168	CACGTG
G-Box	-	168	CACGTG	cis-acting regulatory element involved in light responsiveness
	-	130	CACGTT
	+	585	TACGTG
	-	389, 123	CACGTC
	+	433	CACGTC
	+	210	CACGAC
GATA-motif	-	1012	GATAGGA	part of a light responsive element
MBS	+	366	CAACCA
	+	719	CAACAA
	+	1012	CAACAG
MYC	+	777	CAATTG
	+	759	CATGTG
*: number of base pairs upstream of the ATG start site.

## Sheet: Table S7
Table S7. The stable expression of MaActin under all of our experimental conditions.
variety	housekeeping gene	tissue	Ct	Cт Mean	Cт SD	Duncan’s test (P < 0.05)
‘Dark Eyes’	MaActin	flowers S1	22.644	22.7097	0.164957	a
	MaActin		22.5877
	MaActin		22.8974
	MaActin	flowers S2	22.4787	22.3423	0.123425	a
	MaActin		22.2384
	MaActin		22.3097
	MaActin	flowers S3	23.0971	22.8861	0.264419	a
	MaActin		22.5895
	MaActin		22.9716
	MaActin	flowers S4	21.9736	22.3059	0.287901	a
	MaActin		22.4784
	MaActin		22.4659
	MaActin	flowers S5	22.5799	22.5278	0.133042	a
	MaActin		22.6269
	MaActin		22.3766
	MaActin	roots	22.9717	22.4626	0.442446	a
	MaActin		22.1711
	MaActin		22.2449
	MaActin	bulbs	22.4571	22.5723	0.139564	a
	MaActin		22.7275
	MaActin		22.5324
	MaActin	leaves	22.3633	22.3862	0.179627	a
	MaActin		22.5761
	MaActin		22.2191
‘White Magic’	MaActin	flowers S1	22.8376	22.4265	0.377436	a
	MaActin		22.0957
	MaActin		22.3461
	MaActin	flowers S2	22.1449	22.4299	0.295825	a
	MaActin		22.7355
	MaActin		22.4092
	MaActin	flowers S3	22.3045	22.4595	0.219564	a
	MaActin		22.3633
	MaActin		22.7108
	MaActin	flowers S4	21.9785	22.3017	0.524455	a
	MaActin		22.0197
	MaActin		22.9068
	MaActin	flowers S5	22.6311	22.7352	0.154504	a
	MaActin		22.9128
	MaActin		22.6619
	MaActin	roots	22.5959	22.3843	0.269171	a
	MaActin		22.4757
	MaActin		22.0813
	MaActin	bulbs	22.1855	22.2233	0.0678775	a
	MaActin		22.3017
	MaActin		22.1827
	MaActin	leaves	22.7088	22.6881	0.244895	a
	MaActin		22.4335
	MaActin		22.922
